# Supplementary material for: Improving Patient Outcomes While Reducing Empirical Treatment with Multiplex-Polymerase-Chain-Reaction/Pooled-Antibiotic-Susceptibility-Testing Assay for Complicated and Recurrent Urinary Tract Infections
Source: Diagnostics (Basel). 2023 Sep 26;13(19):3060. doi: 10.3390/diagnostics13193060 (PMC10573050; doi:10.3390/diagnostics13193060)
Supplement: Supplementary file 1 [file diagnostics-13-03060-s001.zip]

Archive with 1 entries (1 files):
- diagnostics-2589124-supplementary.pdf
